# Supplementary material for: Weight Fluctuation and Diet Concern Negatively Affect Food-Related Life Satisfaction in Chilean Male and Female Adolescents
Source: Front Psychol. 2018 Jun 28;9:1013. doi: 10.3389/fpsyg.2018.01013 (PMC6032888; doi:10.3389/fpsyg.2018.01013)
Supplement: DATA SHEET S1 — Data of the scales and variables analyzed in the study with male and female adolescents; Restraint Scale (RRS), Diet Concern (DC), Weight Fluctuation (WF), Satisfaction with Life Scale (SWLS), Satisfaction with Food-related Life (SWL-Food) scale, Satisfaction with Family Life (SWL-Family) scale, socioeconomic status (SES), body mass index (BMI), family structure and number of family members. [file Data_Sheet_1.XLS]

## Sheet: Database.Supplementary material
F.ID	Estructura	IMC_H1	IMC_H1categórico	Number of family members	NSE	HA1	HA2	HA7.1	HA7.2	HA7.3	HA7.4	HA7.5	HA9.1	HA9.2	HA9.3	HA9.4	HA9.5	HA11.1	HA11.2	HA11.3	HA11.4	HA11.5	HA11.6	HA11.7	HA11.8	HA11.9	HA11.10	HA12.1	HA12.2	HA12.3	HA12.4	HA12.5	SWFoL_HijoA	SWFaL_HijoA	SWLS_HijoA	DCHijos	WFHijos	ERAHijos
74	1	22.9	3	2	2	18	1	5	4	4	4	6	4	4	5	5	4	2	3	4	1	4	2	3	4	3	4	4	4	4	4	4	23	22	20	15	11	27
192	1	22	3	2	4	17	1	6	6	4	3	6	4	5	4	4	2	1	1	1	1	3	2	2	3	3	2	3	5	4	5	2	25	19	19	12	6	17
22	1	21.5	3	2	3	17	1	5	4	5	5	6	5	4	6	6	6	2	1	1	1	2	2	2	3	2	1	5	5	5	5	4	25	27	24	11	5	15
111	1	19.4	3	3	1	17	1	1	1	1	1	1	5	6	6	6	6	1	1	1	1	2	1	3	1	3	1	5	6	6	6	6	5	29	29	8	6	12
242	1	22.7	3	4	3	17	1	6	4	5	4	6	5	5	5	5	5	2	2	2	2	2	2	3	3	2	2	5	5	5	5	5	25	25	25	11	8	19
291	1	25.8	4	3	3	17	1	6	2	4	4	6	4	5	4	2	6	1	1	1	1	1	2	2	1	3	1	4	5	5	4	5	22	21	23	8	6	12
295	1	19.1	3	2	3	17	1	5	5	5	5	5	5	5	5	4	4	1	1	1	1	4	1	2	2	1	1	5	5	5	5	4	25	23	24	9	4	13
82	1	23.9	3	2	2	17	1	5	5	5	5	5	5	6	5	6	6	3	1	1	1	4	4	4	4	4	3	6	4	5	4	4	25	28	23	19	7	25
98	1	24.2	3	5	2	17	1	5	4	3	3	6	4	4	5	5	4	2	1	2	1	4	2	3	3	2	4	4	4	5	5	4	21	22	22	13	6	21
391	1	22	3	2	4	16	1	5	6	6	6	5	5	5	6	6	5	3	2	1	1	2	1	2	1	3	2	5	5	6	6	5	28	27	27	10	7	16
414	1	18.3	2	4	4	16	1	6	5	4	5	4	6	6	6	6	6	1	1	2	2	1	2	2	1	1	1	6	6	6	6	6	24	30	30	6	6	12
19	1	23.5	3	4	4	16	1	6	6	6	6	6	5	5	5	5	5	1	2	2	2	2	1	1	1	1	2	5	5	5	5	5	30	25	25	6	7	14
306	1	24.9	4	2	4	16	1	5	4	4	3	5	4	4	5	5	6	1	1	3	3	2	2	1	1	2	2	4	4	5	5	6	21	24	24	8	9	17
421	1	22.6	3	4	4	16	1	6	5	4	4	5	5	5	4	4	5	1	1	1	1	3	2	2	4	2	1	5	5	5	5	6	24	23	26	12	5	16
427	1	19.4	3	3	3	16	1	1	1	3	2	3	4	4	4	4	6	3	1	2	2	3	2	2	3	4	3	2	4	4	4	5	10	22	19	15	9	23
78	1	20.4	3	3	3	16	1	5	1	2	2	5	3	2	3	4	2	3	1	4	2	3	2	3	4	4	1	2	3	4	4	2	15	14	15	16	11	24
20	1	20.5	3	2	2	16	1	1	1	1	3	1	1	1	1	1	1	1	2	1	1	1	1	1	1	2	1	3	3	3	3	3	7	5	15	6	6	11
23	1	23.6	3	3	2	16	1	4	3	3	3	4	5	4	5	5	5	2	2	3	1	3	3	2	3	3	2	5	3	5	5	5	17	24	23	14	9	22
430	1	24.7	4	4	2	16	1	1	3	3	3	2	4	4	3	5	4	3	2	2	1	3	3	1	4	3	3	4	5	5	6	4	12	20	24	16	8	24
438	1	25	4	3	1	16	1	6	5	4	4	5	5	4	5	6	6	1	1	1	1	4	3	2	4	4	2	4	4	5	5	4	24	26	22	16	7	21
50	1	26.4	4	3	1	16	1	1	1	2	1	1	6	6	6	6	5	1	1	4	2	1	2	2	2	3	2	6	6	6	6	6	6	29	30	9	10	18
72	1	23.1	3	4	1	16	1	5	4	5	5	6	5	5	6	6	6	1	1	2	1	1	2	1	3	1	4	6	5	5	5	4	25	28	25	8	5	16
18	1	18.7	3	4	4	15	1	1	3	2	2	1	1	1	1	2	3	1	1	1	1	2	1	2	1	1	1	4	1	3	3	3	9	8	14	6	4	10
24	1	24.6	4	4	4	15	1	6	4	4	4	5	5	5	5	5	5	2	2	2	1	4	1	2	4	4	5	5	5	5	5	5	23	25	25	15	9	25
262	1	23.5	3	4	3	15	1	4	4	4	4	4	5	4	6	6	6	1	1	1	1	3	2	2	2	1	1	5	4	6	6	6	20	27	27	9	4	13
194	1	22.6	3	3	2	15	1	6	6	5	6	5	5	5	6	6	6	1	1	1	1	4	3	1	2	3	1	5	4	6	6	6	28	28	27	13	6	17
49	1	25.6	4	3	1	15	1	5	4	6	6	6	5	4	5	6	6	2	1	1	1	1	1	1	1	1	1	5	5	5	5	5	27	26	25	6	4	10
86	1	22.9	3	4	5	14	1	5	6	5	6	5	5	5	5	6	5	1	1	2	2	2	2	3	1	2	2	5	5	6	6	6	27	26	28	8	7	15
153	1	21.8	3	6	4	14	1	6	5	3	4	5	4	4	4	4	5	2	1	1	1	2	2	2	1	4	2	4	5	4	4	5	23	21	22	11	7	16
186	1	15.6	1	3	2	14	1	6	5	4	4	5	5	5	5	5	5	2	1	1	2	2	2	2	2	3	1	4	4	5	5	4	24	25	22	11	7	16
245	1	20.3	3	2	3	14	1	5	5	6	5	5	5	4	6	4	3	5	5	3	3	4	1	1	4	1	3	3	3	4	4	3	26	22	17	15	12	29
426	1	17.7	2	2	4	14	1	1	1	1	2	1	2	2	1	1	2	1	1	1	1	1	1	2	1	3	1	2	3	2	1	2	6	8	10	7	6	11
51	1	15.6	1	3	2	14	1	1	2	3	2	2	2	2	2	2	3	1	1	2	2	1	2	3	1	2	2	3	2	2	2	3	10	11	12	7	7	14
6	1	23.4	3	2	4	14	1	6	6	5	5	6	6	5	6	6	6	1	1	2	1	3	3	3	1	3	1	6	5	5	5	5	28	29	26	11	7	16
8	1	17.9	2	2	4	14	1	6	5	4	5	5	5	4	4	5	4	1	1	1	1	1	2	1	1	1	1	4	4	4	6	4	25	22	22	6	4	10
90	1	20.7	3	4	3	14	1	6	4	4	5	3	5	5	5	5	5	3	2	1	1	2	1	2	1	1	1	5	5	5	5	4	22	25	24	8	5	13
102	1	23.7	3	3	2	14	1	1	2	1	1	1	1	1	1	1	1	3	1	1	1	1	3	2	4	3	1	1	1	1	1	1	6	5	5	14	6	18
405	1	21	3	4	1	14	1	6	4	4	4	4	3	2	2	2	4	2	1	3	2	4	2	2	4	4	4	5	2	2	3	3	22	13	15	16	10	26
431	1	17.8	2	3	1	14	1	5	5	4	6	6	5	6	6	6	6	2	3	2	2	2	2	2	2	3	3	5	5	5	5	5	26	29	25	11	10	21
53	1	24	3	5	2	14	1	1	6	1	4	1	1	1	4	6	6	5	3	4	4	4	4	4	4	4	5	1	4	1	6	3	13	18	15	21	15	37
99	1	19.4	3	2	2	14	1	4	3	5	6	4	5	5	5	5	3	1	1	1	1	1	1	1	2	2	1	5	5	5	5	3	22	23	23	7	5	11
80	1	24.4	3	4	5	13	1	6	5	4	4	5	6	4	6	5	4	5	1	1	1	4	4	4	4	4	1	6	4	6	6	5	24	25	27	21	7	25
105	1	22.8	3	4	3	13	1	4	2	1	1	2	2	2	3	4	1	4	2	2	1	4	3	4	4	4	3	3	2	3	3	1	10	12	12	19	9	27
265	1	17.8	2	3	4	13	1	3	2	4	5	6	4	5	5	5	5	1	1	1	1	2	2	4	2	2	1	4	5	6	5	5	20	24	25	9	5	13
335	1	21.1	3	5	3	13	1	6	6	4	3	6	4	4	6	5	4	1	1	1	1	2	1	3	1	1	1	3	2	5	5	3	25	23	18	6	4	10
410	1	23.7	3	4	3	13	1	2	2	4	5	5	4	5	5	5	5	3	1	2	1	3	3	2	4	2	4	5	5	5	5	4	18	24	24	15	6	23
55	1	21.3	3	3	3	13	1	6	5	5	4	6	6	6	5	6	6	1	2	2	1	3	1	1	1	3	3	5	5	6	6	6	26	29	28	9	8	17
106	1	23.2	3	4	2	13	1	6	4	6	5	6	4	4	5	5	4	1	2	3	2	2	2	3	4	3	3	4	5	5	5	4	27	22	23	12	10	22
151	1	23.4	3	5	2	13	1	4	6	4	5	5	4	4	4	3	1	3	1	1	1	3	2	2	2	2	3	4	4	4	2	2	24	16	16	12	5	18
243	1	20.8	3	5	1	13	1	1	4	3	2	2	5	5	6	5	4	1	1	1	1	1	1	2	2	3	1	5	5	6	5	6	12	25	27	8	6	12
266	1	15.5	1	2	2	13	1	1	2	5	1	1	6	6	6	6	6	5	4	2	1	4	1	1	3	2	4	6	6	6	6	6	10	30	30	15	9	26
36	1	29.3	4	3	2	13	1	4	3	5	6	6	3	4	4	5	5	4	3	1	1	4	2	2	2	3	2	4	6	3	5	2	24	21	20	15	8	22
4	1	21.4	3	2	3	13	1	6	5	5	5	6	5	5	6	6	6	3	1	2	1	1	2	1	2	2	2	5	6	6	6	5	27	28	28	10	6	16
425	1	19.6	3	2	2	13	1	1	2	2	2	2	6	6	6	5	6	3	3	3	2	3	3	1	4	3	3	6	5	6	5	6	9	29	28	16	11	27
436	1	21.7	3	2	2	13	1	5	6	5	5	5	4	5	6	5	3	2	1	2	4	2	2	2	3	2	4	4	3	5	5	3	26	23	20	11	9	22
161	1	22.2	3	3	4	12	1	5	5	5	5	5	5	4	6	5	5	2	1	1	1	2	3	1	1	3	2	4	5	6	5	5	25	25	25	11	6	16
333	1	25.8	4	4	4	12	1	5	3	1	1	3	4	1	1	1	6	2	3	4	2	3	4	4	4	2	5	4	6	6	4	6	13	13	26	15	11	29
37	1	22.9	3	3	3	12	1	6	5	4	6	6	6	6	6	6	4	1	1	1	1	1	1	1	1	1	2	6	6	6	5	4	27	28	27	5	4	10
393	1	25.5	4	2	3	12	1	5	5	4	5	4	6	5	6	5	6	1	1	1	1	1	1	1	1	1	1	6	5	6	6	6	23	28	29	5	4	9
5	1	23.1	3	4	3	12	1	6	6	6	6	5	5	6	5	5	3	4	1	2	3	2	2	2	1	3	4	5	6	5	6	4	29	24	26	12	9	22
54	1	22.8	3	4	3	12	1	6	6	5	6	6	6	6	6	6	6	1	1	1	1	1	2	4	1	2	1	6	6	6	6	5	29	30	29	7	5	11
67	1	23.4	3	5	3	12	1	3	1	5	3	1	1	1	1	1	1	4	2	2	2	4	4	4	4	4	3	1	1	1	1	1	13	5	5	20	10	29
9	1	24.7	4	3	3	12	1	5	4	4	3	5	5	5	5	6	5	2	1	1	1	3	2	1	4	4	3	5	5	4	5	5	21	26	24	15	7	21
100	1	13.9	1	5	1	12	1	6	5	5	5	5	5	5	6	6	6	4	2	2	1	2	1	1	2	2	2	5	5	5	5	6	26	28	26	11	7	18
158	1	17.8	2	3	2	12	1	6	4	4	5	6	5	4	4	5	4	1	1	1	1	4	2	2	1	1	1	4	5	5	5	4	25	22	23	9	4	13
343	1	16.8	2	3	5	11	1	6	6	5	6	6	6	5	6	6	6	1	1	1	1	1	4	1	2	2	2	6	6	6	6	6	29	29	30	10	5	15
7	1	23.9	3	2	3	11	1	6	6	4	5	6	5	6	6	6	6	1	2	1	1	2	1	2	1	1	1	6	6	6	6	6	27	29	30	6	5	11
81	1	18.4	3	4	4	11	1	6	5	5	5	5	5	5	6	5	5	1	1	1	1	1	3	2	2	2	2	5	5	5	4	5	26	26	24	9	5	14
240	1	12.8	1	4	2	11	1	6	5	5	4	5	5	5	5	5	5	1	1	3	2	2	1	2	1	2	2	5	5	5	5	5	25	25	25	7	8	15
399	1	18.3	2	3	1	11	1	6	6	6	5	5	5	4	5	5	4	2	1	1	1	4	2	2	2	2	1	2	2	2	2	2	28	23	10	12	5	16
48	1	17.6	2	3	1	11	1	5	4	5	5	4	4	5	5	5	4	1	1	1	1	3	1	2	1	1	3	6	5	5	5	4	23	23	25	7	4	13
15	1	17.1	2	3	4	10	1	5	6	6	5	6	6	4	5	5	4	4	1	3	1	4	2	1	2	1	4	5	5	5	4	3	28	24	22	13	6	22
190	1	24.4	4	3	3	10	1	3	3	3	3	3	2	3	2	3	3	1	1	1	2	3	3	1	1	1	2	4	4	4	2	4	15	13	18	9	5	15
2	1	21.5	3	6	3	10	1	5	5	4	5	5	5	5	6	5	6	1	1	1	1	1	1	1	1	1	1	5	6	6	6	6	24	27	29	5	4	9
238	1	39.2	5	4	2	10	1	5	5	4	4	4	6	3	5	5	5	5	1	2	2	4	4	2	2	2	5	5	5	5	5	5	22	24	25	17	7	27
3	1	25.9	4	4	3	10	1	3	6	4	5	5	4	5	6	4	5	1	1	3	4	2	3	1	2	2	2	3	5	5	6	3	23	24	22	10	10	20
327	1	17.6	2	4	2	10	1	5	6	5	6	6	6	6	6	6	6	1	1	1	1	2	4	2	1	1	1	6	6	6	6	6	28	30	30	9	4	13
346	1	19.1	3	4	4	10	1	4	3	4	3	5	3	5	5	5	1	2	1	2	2	2	2	3	3	2	5	3	4	5	6	1	19	19	19	11	7	21
396	1	22.2	3	3	3	10	1	6	4	2	2	6	5	6	4	4	2	1	1	1	1	3	4	4	4	2	4	6	4	4	6	2	20	21	22	14	5	21
411	1	20.7	3	4	4	10	1	6	6	6	6	6	5	5	5	5	5	1	1	1	1	1	1	2	1	2	2	5	5	5	5	5	30	25	25	6	5	11
1	1	16.2	1	2	3	10	1	6	5	4	5	6	6	5	6	6	6	1	2	4	1	4	3	1	2	4	1	5	6	6	6	6	26	29	29	14	11	22
10	1	16.2	1	4	1	10	1	6	6	5	6	6	3	6	5	6	4	1	2	1	1	2	1	2	1	1	3	5	6	6	6	6	29	24	29	6	5	13
373	1	17.3	2	4	1	10	1	5	6	6	5	5	6	6	5	6	6	1	1	1	1	1	1	2	2	2	1	6	6	6	5	6	27	29	29	7	5	11
390	1	19.5	3	2	2	10	1	4	5	4	5	6	5	5	5	4	5	2	1	1	1	1	1	1	1	1	1	5	4	5	5	4	24	24	23	6	4	10
424	1	18.7	3	4	2	10	1	6	5	5	5	5	2	5	4	5	4	1	1	1	1	1	1	2	1	1	1	5	5	5	5	5	26	20	25	5	4	9
440	1	20.2	3	2	3	10	1	6	5	5	5	5	5	5	5	5	3	1	1	2	2	1	2	1	2	1	3	5	5	5	5	6	26	23	26	7	6	15
103	1	17.2	2	4	3	12	1	6	6	5	5	6	5	6	6	6	6	1	1	1	1	1	1	1	1	1	1	6	6	6	6	6	28	29	30	5	4	9
154	1	18.7	2	4	5	12	1	2	1	2	2	1	2	2	2	2	2	3	1	1	1	3	3	2	3	2	1	3	2	1	2	2	8	10	10	14	5	18
435	1	18.1	2	3	4	17	1	6	6	5	5	6	5	5	5	5	6	1	1	1	1	2	3	2	2	2	1	5	5	5	5	6	28	26	26	10	5	14
187	1	18.5	2	4	3	16	1	1	2	3	2	2	5	5	5	4	4	4	1	1	1	3	2	2	2	2	2	5	4	4	5	4	10	23	22	13	5	18
148	1	27.2	4	6	3	15	1	5	2	2	4	5	2	2	2	2	1	1	2	2	1	2	3	3	4	4	4	3	4	5	6	5	18	9	23	14	9	23
112	1	21.6	3	4	1	16	1	2	1	3	1	2	1	1	1	1	1	1	1	1	1	3	3	3	3	2	1	2	1	1	1	2	9	5	7	12	5	16
164	1	20.8	3	4	3	14	1	6	6	6	5	6	6	6	5	6	6	2	2	2	3	3	1	2	2	2	1	6	6	6	5	5	29	29	28	10	9	18
289	1	21.7	3	3	4	16	1	6	6	6	6	6	1	2	1	1	1	1	3	2	2	2	2	1	1	1	2	5	5	6	5	3	30	6	24	7	8	16
156	1	22.2	3	3	3	13	1	4	4	3	2	4	5	4	4	4	4	1	1	1	1	2	3	2	1	1	2	4	4	5	4	3	17	21	20	8	4	13
191	1	14.6	1	10	4	10	1	4	6	4	6	5	5	5	6	4	5	3	2	1	1	1	2	1	1	2	1	6	6	6	6	6	25	25	30	9	6	14
439	1	22	3	5	2	15	1	1	5	2	1	2	4	5	6	6	5	4	2	4	1	4	2	3	4	4	5	4	6	5	6	5	11	26	26	18	11	30
441	1	37	5	5	3	14	1	6	3	2	3	5	5	4	5	4	2	2	1	2	2	3	2	2	3	3	2	5	4	5	4	2	19	20	20	13	8	20
337	1	21.8	3	5	4	12	1	5	4	5	6	5	5	5	5	4	4	3	2	2	3	2	3	2	2	3	3	5	6	6	5	4	25	23	26	13	10	23
155	1	18.4	2	3	3	12	1	6	4	4	5	5	6	5	6	6	6	1	1	1	1	1	1	3	2	4	1	4	5	6	6	6	24	29	27	9	7	13
175	2	21	3	4	3	17	1	1	2	2	1	1	6	5	6	5	6	2	1	2	2	2	2	2	2	2	2	5	5	6	5	6	7	28	27	10	7	17
341	2	25.4	4	5	3	17	1	5	6	6	6	6	6	6	6	6	6	2	2	2	1	4	2	2	3	3	5	6	6	6	6	6	29	30	30	14	8	24
188	2	22.3	3	4	2	17	1	5	4	4	4	4	4	4	4	5	4	1	1	4	1	2	3	2	2	1	3	4	4	5	4	4	21	21	21	9	7	18
458	2	24.2	4	5	1	16	1	2	3	2	2	1	4	4	5	4	4	3	1	2	1	4	3	1	4	3	2	4	4	4	4	4	10	21	20	17	7	23
294	2	17.3	2	4	4	14	1	2	4	4	4	3	5	5	5	5	4	3	1	1	1	3	2	2	4	1	1	2	2	2	2	3	17	24	11	13	4	17
264	2	23.9	3	3	2	14	1	5	5	4	4	6	5	6	5	6	6	3	3	1	2	2	2	1	2	2	2	6	5	6	5	4	24	28	26	11	8	19
301	2	20.3	3	3	3	14	1	5	5	3	4	6	5	5	6	5	5	3	1	1	2	4	3	3	4	2	1	5	4	3	4	6	23	26	22	16	6	21
57	2	30.9	5	5	4	12	1	6	6	6	6	5	5	5	5	5	5	3	2	1	1	1	4	1	1	1	3	6	6	5	5	5	29	25	27	10	5	17
70	2	16	2	4	3	12	1	5	6	4	5	6	6	6	5	5	6	1	1	1	1	3	4	4	1	4	2	6	5	6	5	6	26	28	28	13	7	18
450	2	28.4	4	4	2	12	1	6	6	5	5	5	5	6	6	6	6	1	1	1	1	2	1	2	1	3	1	5	6	6	6	6	27	29	29	8	6	12
61	2	25.1	4	6	3	11	1	3	5	3	4	5	5	3	5	3	5	1	1	2	3	3	2	2	2	2	4	5	3	6	5	3	20	21	22	10	8	20
44	2	22.2	3	4	2	11	1	6	6	5	5	6	5	6	6	6	6	3	2	1	1	2	2	2	2	3	4	6	5	6	6	5	28	29	28	12	7	20
452	2	20.4	3	4	1	11	1	4	4	4	3	5	4	6	6	5	4	1	1	1	1	4	2	1	1	3	4	5	5	5	5	4	20	25	24	11	6	18
12	2	16.2	1	3	5	10	1	6	6	6	6	5	5	5	6	6	6	1	2	1	1	3	1	2	3	2	1	6	6	6	6	6	29	28	30	10	6	15
348	2	21.8	3	5	4	10	1	5	5	2	3	5	2	2	5	5	5	1	1	1	1	4	4	4	2	2	2	4	4	5	6	4	20	19	23	13	5	18
310	2	33.1	5	4	4	13	1	5	5	5	5	5	5	5	5	5	5	1	1	1	1	2	2	1	4	1	2	5	5	5	5	5	25	25	25	10	4	15
290	2	29.4	4	5	3	17	1	5	3	1	1	3	4	5	6	6	6	3	3	2	3	4	2	1	3	4	3	5	1	1	5	6	13	27	18	16	12	27
316	2	30	5	4	3	17	1	5	5	4	4	5	6	5	6	5	4	3	2	2	1	2	4	2	1	1	4	5	4	5	5	4	23	26	23	11	6	20
114	2	24.2	3	4	2	16	1	6	5	5	5	4	5	5	5	5	4	3	2	3	1	2	1	2	3	2	4	5	5	5	6	3	25	24	24	11	8	21
121	2	19	3	5	3	15	1	6	5	5	3	5	2	3	3	6	3	2	2	2	2	2	1	2	4	3	1	5	3	5	4	3	24	17	20	12	9	19
300	2	33.3	5	5	3	15	1	6	6	5	6	6	6	6	6	6	6	3	5	5	2	1	2	2	1	1	5	6	6	6	6	6	29	30	30	8	13	25
338	2	22.3	3	5	3	14	1	5	6	5	3	4	5	6	6	4	5	4	1	2	2	1	1	4	4	1	1	6	6	6	1	2	23	26	21	11	6	17
350	2	28.7	4	4	4	14	1	6	5	5	4	5	5	5	6	5	5	1	1	1	1	2	2	2	2	3	2	5	5	6	5	5	25	26	26	10	6	15
349	2	22.9	3	9	4	13	1	1	1	2	2	1	3	3	1	1	3	1	1	1	1	2	1	1	1	1	2	1	3	3	2	3	7	11	12	6	4	11
113	2	22.7	3	4	4	13	1	6	4	3	4	4	4	4	5	5	6	2	2	2	4	3	2	2	3	2	2	5	4	6	4	6	21	24	25	12	10	22
406	2	21.1	3	8	3	13	1	5	4	4	4	3	3	3	3	5	4	1	1	1	2	3	3	3	3	2	1	4	3	3	4	3	20	18	17	12	6	17
42	2	23.9	3	5	3	13	1	4	5	5	5	5	4	6	6	6	5	1	1	1	1	1	1	1	1	1	1	5	6	6	4	6	24	27	27	5	4	9
365	2	17.1	2	4	3	13	1	5	5	6	5	5	5	4	5	5	4	3	2	2	1	4	3	1	2	3	3	5	4	6	6	4	26	23	25	15	8	23
311	2	33.1	5	4	3	12	1	6	6	6	5	6	6	5	6	6	4	1	1	2	1	2	1	4	1	1	4	6	6	6	6	6	29	27	30	6	5	14
320	2	20.5	3	4	4	12	1	6	6	6	6	6	5	6	6	6	6	1	1	1	1	1	1	1	1	1	4	6	5	6	6	6	30	29	29	5	4	12
369	2	22.9	3	5	4	12	1	5	5	4	4	4	5	4	5	5	6	1	1	1	1	2	2	1	2	2	1	4	3	4	5	6	22	25	22	9	5	13
216	2	17.8	2	5	3	11	1	1	1	1	1	1	6	6	6	6	6	1	1	1	1	1	2	1	1	1	1	1	1	1	1	1	5	30	5	6	4	10
354	2	46.5	5	3	4	11	1	3	5	4	4	4	3	6	3	6	6	5	1	1	1	2	4	1	2	4	5	5	4	6	4	5	20	24	24	17	7	25
45	2	16.8	2	6	3	11	1	6	6	6	6	5	6	5	6	6	4	5	1	1	1	2	1	1	4	4	1	6	6	6	6	1	29	27	25	16	7	20
141	2	18.9	3	4	3	10	1	6	4	4	5	6	6	6	6	6	6	1	1	1	1	2	2	2	1	2	2	6	6	6	6	6	25	30	30	8	5	13
180	2	21.5	3	4	2	10	1	5	6	5	5	6	6	6	6	6	6	1	1	2	1	1	1	1	1	1	1	6	6	6	6	6	27	30	30	5	5	10
448	2	20	3	4	2	10	1	6	6	6	6	6	6	6	6	6	6	1	1	1	1	2	2	1	3	2	2	6	6	6	6	6	30	30	30	10	5	15
62	2	20.3	3	5	3	10	1	4	4	4	4	4	6	6	6	6	6	2	1	2	1	3	4	4	4	1	3	6	6	6	6	6	20	30	30	14	5	21
47	2	24.8	4	5	4	13	1	1	1	3	3	1	1	1	1	1	1	1	2	1	2	2	3	2	3	2	3	2	1	1	2	1	9	5	7	11	7	19
460	2	27.4	4	4	4	14	1	5	4	4	4	5	5	5	6	5	6	1	1	2	2	3	3	3	2	1	4	5	5	5	5	6	22	27	26	10	6	19
234	2	21.6	3	4	2	17	1	5	4	4	5	5	5	4	4	5	5	3	2	2	3	1	2	4	3	3	3	4	5	5	5	5	23	23	24	12	10	22
35	2	22.6	3	3	5	17	1	6	3	4	5	6	5	4	5	6	4	3	1	1	1	2	4	2	4	1	4	6	5	6	6	1	24	24	24	14	4	21
361	2	34.6	5	5	3	17	1	6	1	5	5	6	5	6	6	6	6	1	1	3	2	1	1	2	3	2	1	5	6	6	5	6	23	29	28	8	8	15
204	2	19.5	3	4	3	17	1	6	6	6	6	6	4	6	6	6	6	1	1	1	1	2	2	2	1	3	1	5	5	6	6	6	30	28	28	9	6	13
287	2	23.9	3	5	3	17	1	6	5	5	5	5	5	5	5	5	6	1	1	1	1	1	3	1	2	2	1	5	5	5	5	5	26	26	25	9	5	13
308	2	21.4	3	4	4	17	1	6	4	3	3	6	5	5	5	5	4	3	1	1	1	1	2	3	3	2	3	2	5	5	5	4	22	24	21	11	5	17
274	2	23.1	3	4	2	17	1	5	4	4	4	5	4	4	3	5	2	3	1	1	1	1	2	2	3	3	1	5	5	5	6	6	22	18	27	12	6	16
34	2	19.4	3	3	1	17	1	6	4	4	4	5	5	4	5	5	3	5	1	1	1	4	1	4	1	4	1	4	4	5	5	4	23	22	22	15	7	19
314	2	20.4	3	6	4	16	1	6	4	4	4	6	4	3	4	3	5	1	1	1	1	1	1	3	1	1	2	4	4	4	3	1	24	19	16	5	4	10
29	2	22.1	3	6	2	16	1	6	6	5	5	6	5	5	5	5	4	4	1	1	1	3	1	2	2	4	3	5	5	6	6	1	28	24	23	14	7	20
449	2	17.3	2	6	1	16	1	1	1	1	1	1	1	1	1	1	1	3	1	1	1	2	2	3	3	2	3	1	1	1	1	1	5	5	5	12	5	18
11	2	29.4	4	4	4	15	1	6	6	5	5	6	6	6	6	6	6	1	1	2	1	1	1	2	1	1	2	6	5	6	6	6	28	30	29	5	5	11
169	2	26.9	4	4	5	15	1	5	6	6	6	6	5	5	6	5	6	1	1	1	1	1	1	1	1	1	1	4	6	6	6	6	29	27	28	5	4	9
59	2	26.1	4	4	3	15	1	3	1	1	1	1	4	1	1	3	2	2	2	3	2	4	2	4	4	4	4	1	1	1	1	1	7	11	5	16	11	27
127	2	26.6	4	4	2	15	1	4	2	3	2	3	5	4	5	5	4	1	1	3	2	3	2	1	2	2	5	4	4	5	5	4	14	23	22	10	8	21
173	2	25.7	4	5	1	15	1	5	4	4	4	4	5	5	6	6	5	4	2	1	1	4	1	2	2	4	5	5	5	5	5	5	21	27	25	15	8	24
207	2	20.3	3	4	1	15	1	6	3	5	5	5	5	5	5	6	1	1	1	2	1	2	2	2	2	2	1	5	5	5	5	4	24	22	24	9	6	14
442	2	27.8	4	6	3	15	1	6	5	4	5	6	5	6	4	5	5	2	1	3	2	4	2	3	3	3	2	5	6	5	5	6	26	25	27	14	9	22
77	2	17.3	2	5	5	14	1	6	4	5	6	6	5	5	5	5	5	1	1	1	1	3	1	1	1	1	1	5	5	6	4	4	27	25	24	7	4	11
119	2	25.6	4	3	3	14	1	6	4	5	4	6	6	5	6	6	4	2	2	2	2	2	2	4	3	2	3	5	6	5	6	4	25	27	26	11	8	20
342	2	22.1	3	5	4	14	1	6	6	5	5	6	5	6	6	6	6	3	3	4	3	3	2	1	2	2	2	5	5	5	6	5	28	29	26	12	12	24
463	2	26.3	4	4	1	14	1	6	5	5	5	5	5	5	5	5	5	1	1	1	1	3	2	2	2	3	1	5	4	5	4	4	26	25	22	11	6	15
356	2	19.4	3	4	5	13	1	1	2	3	3	3	2	2	1	1	1	3	1	1	1	2	1	1	3	4	2	2	2	3	2	1	12	7	10	13	7	18
31	2	24.7	4	3	3	13	1	6	5	4	4	5	5	5	5	5	5	3	1	3	2	4	2	2	4	4	4	5	5	5	5	5	24	25	25	17	10	27
40	2	18.8	3	6	3	13	1	6	4	3	1	2	3	6	4	6	3	1	1	1	1	4	4	4	4	4	1	3	6	5	4	1	16	22	19	17	7	21
408	2	19.6	3	7	3	13	1	5	5	4	4	4	6	5	6	6	6	2	1	2	2	3	2	2	3	2	2	5	5	5	6	6	22	29	27	12	7	19
43	2	17.1	2	5	3	13	1	5	4	4	4	4	4	4	5	5	3	3	1	2	1	3	3	2	4	4	2	4	4	4	5	3	21	21	20	17	8	23
117	2	20.3	3	4	1	13	1	6	5	5	4	5	4	5	5	4	4	1	1	3	3	3	2	3	4	3	2	3	3	1	2	1	25	22	10	13	10	22
165	2	21.6	3	5	1	13	1	3	2	3	3	4	5	4	6	5	6	2	1	1	2	4	2	2	4	3	3	5	4	6	5	6	15	26	26	15	7	22
211	2	21.2	3	4	1	13	1	4	3	2	6	4	5	5	5	5	6	3	2	2	1	2	2	2	3	2	3	4	5	6	5	4	19	26	24	12	7	20
469	2	16.9	2	3	5	12	1	1	2	3	1	2	2	2	1	1	1	4	1	1	1	2	3	2	1	1	2	1	1	1	1	1	9	7	5	11	4	16
267	2	25	4	3	4	12	1	5	4	4	4	4	4	4	5	5	5	1	1	1	1	3	2	3	2	2	2	4	4	5	5	4	21	23	22	10	5	15
312	2	25.8	4	4	4	12	1	4	5	4	5	3	2	1	1	1	4	3	1	1	1	3	2	1	2	3	1	5	5	4	6	4	21	9	24	13	6	17
128	2	23.4	3	4	2	12	1	4	3	3	3	4	6	6	6	6	6	1	1	4	2	4	4	4	3	3	3	6	6	6	6	6	17	30	30	15	10	25
91	2	24.8	4	4	2	12	1	5	5	5	5	5	5	5	5	5	4	1	1	1	1	2	1	2	1	2	1	5	5	5	5	4	25	24	24	7	5	11
222	2	16.5	2	5	3	11	1	2	1	2	1	2	1	1	1	1	1	1	1	1	1	1	2	2	2	2	1	1	1	1	1	1	8	5	5	8	5	12
125	2	22.6	3	4	1	11	1	5	3	2	3	4	5	5	5	5	6	2	1	2	2	2	3	4	3	2	4	5	3	3	2	3	17	26	16	12	7	21
212	2	16.9	2	4	3	11	1	1	2	2	2	3	6	6	6	6	6	1	1	1	1	1	1	1	1	1	1	6	6	6	6	6	10	30	30	5	4	9
220	2	19.2	3	5	2	11	1	6	6	5	6	6	6	6	6	6	6	3	1	1	2	2	2	2	3	3	1	5	6	6	5	6	29	30	28	13	7	18
46	2	21.8	3	3	2	11	1	6	6	5	5	5	6	6	6	5	6	4	1	1	1	3	2	1	2	3	2	5	5	5	5	5	27	29	25	14	6	19
179	2	22.6	3	4	3	10	1	5	4	3	2	3	4	4	5	5	4	2	1	2	1	4	3	2	2	3	4	4	3	4	5	4	17	22	20	14	7	22
201	2	23.5	3	4	3	10	1	1	6	2	5	5	1	2	6	5	6	1	1	1	4	2	2	3	1	1	1	6	6	6	5	6	19	20	29	7	7	14
252	2	20.2	3	4	2	10	1	3	4	4	5	5	5	5	5	5	4	1	1	1	1	1	1	1	1	1	1	5	6	5	5	4	21	24	25	5	4	9
282	2	13.8	1	4	4	10	1	6	5	5	5	5	5	5	5	5	5	1	1	2	2	4	2	2	1	3	2	5	5	5	5	4	26	25	24	11	8	18
381	2	16.6	2	4	3	10	1	3	6	3	6	6	5	6	6	6	4	1	1	1	1	2	3	1	3	1	1	4	6	6	6	4	24	27	26	10	4	14
384	2	14.3	1	5	3	10	1	5	1	6	6	4	5	5	6	6	6	1	1	1	1	1	3	1	1	3	1	6	6	6	6	6	22	28	30	9	6	13
386	2	36.7	5	3	2	10	1	5	5	5	5	5	5	5	5	5	4	1	1	1	1	4	1	1	1	1	2	5	5	5	5	4	25	24	24	8	4	13
60	2	15	1	3	3	10	1	1	1	2	1	1	1	1	1	1	1	1	1	1	1	1	1	1	2	3	1	6	6	6	6	6	6	5	30	8	6	12
457	2	24.3	4	4	2	16	1	6	6	6	6	5	6	6	6	6	6	1	1	1	1	3	2	2	4	3	2	5	6	6	6	6	29	30	29	13	6	18
288	2	23.5	3	4	1	17	1	6	5	3	4	6	4	6	4	4	6	3	2	3	1	4	2	3	4	3	4	4	6	5	5	6	24	24	26	16	9	26
176	2	20.9	3	4	2	13	1	6	5	6	6	6	6	6	6	6	6	1	1	1	1	4	2	2	3	3	1	6	6	6	6	6	29	30	30	13	6	17
257	2	19.4	3	3	3	17	1	5	4	4	4	4	5	5	5	5	5	5	1	4	1	1	1	2	1	3	3	3	4	5	3	4	21	25	19	11	9	20
79	2	21.1	3	4	3	16	1	6	5	5	5	6	4	3	4	4	3	4	2	3	2	4	4	3	4	4	2	5	4	5	4	5	27	18	23	20	11	29
27	2	25.8	4	4	4	16	1	3	3	3	3	1	3	3	3	3	1	1	2	2	3	2	1	2	1	1	1	3	3	3	3	3	13	13	15	6	8	14
272	2	29.2	5	4	1	16	1	5	5	4	4	6	5	6	6	6	6	1	2	1	1	1	1	3	3	2	4	5	5	5	6	6	24	29	27	8	6	16
367	2	24.2	3	4	1	16	1	5	5	5	5	5	4	4	4	4	3	3	2	1	1	3	3	2	2	3	3	4	5	4	5	3	25	19	21	14	7	21
235	2	21.3	3	6	4	15	1	6	6	5	6	6	6	6	6	6	5	1	1	1	2	1	1	1	1	2	4	6	6	5	6	4	29	29	27	6	6	14
280	2	18.9	3	4	1	15	1	4	6	4	4	6	4	6	6	6	5	1	1	1	1	1	2	3	1	1	2	5	5	6	6	5	24	27	27	6	4	11
340	2	31.3	5	4	3	14	1	3	4	4	4	4	5	4	4	4	3	2	1	2	2	4	2	2	1	1	2	4	4	4	4	2	19	20	18	10	6	17
232	2	19.1	3	6	3	14	1	5	4	3	3	5	5	5	5	6	3	2	2	1	1	1	1	4	1	4	3	5	5	4	5	5	20	24	24	9	8	16
269	2	24.2	4	5	1	14	1	1	2	2	1	2	2	2	2	1	1	1	1	1	1	2	3	1	1	1	1	5	5	6	5	5	8	8	26	8	4	12
84	2	22.9	3	6	5	13	1	5	6	6	6	4	5	4	4	5	5	4	1	1	1	1	3	3	3	4	1	5	6	6	6	6	27	23	29	15	7	19
63	2	19.1	3	4	4	13	1	2	2	1	2	1	6	4	6	6	6	3	1	1	1	1	1	4	1	1	1	6	4	6	6	6	8	28	28	7	4	11
209	2	19.6	3	6	1	13	1	6	6	5	6	5	5	5	6	6	5	1	1	1	1	1	1	2	2	2	1	5	5	6	6	5	28	27	27	7	5	11
230	2	24.5	4	5	2	13	1	5	5	5	5	5	6	6	6	6	6	1	1	1	1	4	1	1	1	1	2	6	6	6	6	6	25	30	30	8	4	13
352	2	22.9	3	4	4	12	1	5	6	5	5	6	1	2	1	3	1	4	1	1	1	2	1	1	1	2	1	2	2	1	3	1	27	8	9	10	5	14
210	2	17.6	2	5	1	12	1	5	6	5	4	5	6	4	6	5	5	1	1	2	1	1	2	2	1	1	2	5	6	5	5	5	25	26	26	6	5	12
14	2	20.8	3	4	4	11	1	1	1	3	3	1	5	6	6	6	4	5	2	1	1	2	4	2	4	3	4	6	6	6	6	1	9	27	25	18	7	26
223	2	20.3	3	5	5	11	1	6	5	5	6	5	1	6	6	5	6	1	1	1	1	1	1	1	1	2	1	6	6	6	5	4	27	24	27	6	5	10
142	2	21	3	5	3	11	1	1	1	2	2	1	5	5	5	5	5	1	1	2	1	1	2	4	1	1	1	5	5	5	5	5	7	25	25	6	5	11
224	2	20.3	3	4	3	11	1	6	1	1	4	4	6	5	6	6	6	3	1	1	2	2	3	1	4	4	3	6	6	6	6	6	16	29	30	16	8	23
363	2	20	3	4	3	11	1	6	5	6	5	6	6	6	6	6	6	1	1	1	1	4	2	2	1	1	1	6	6	6	6	6	28	30	30	9	4	13
92	2	22.5	3	1	3	11	1	6	6	5	6	6	6	6	6	5	6	1	2	3	1	2	3	2	2	1	1	5	5	6	6	6	29	29	28	9	7	16
231	2	26.6	4	6	4	10	1	1	2	3	4	6	3	2	3	4	3	1	1	1	1	1	1	3	1	1	1	2	3	1	5	3	16	15	14	5	4	9
305	2	47.9	5	3	3	10	1	6	6	6	6	6	6	6	6	6	6	1	1	2	1	1	1	1	1	1	1	6	6	6	6	6	30	30	30	5	5	10
387	2	20.5	3	3	4	10	1	5	5	5	5	1	6	6	6	6	6	1	1	1	1	4	2	1	4	3	2	6	6	6	5	6	21	30	29	14	6	19
388	2	19.6	3	4	3	10	1	5	6	6	6	6	5	5	6	6	4	1	1	2	1	1	2	1	1	1	2	5	5	5	5	2	29	26	22	6	5	12
208	2	17.8	2	3	1	10	1	6	3	5	5	6	5	6	6	6	6	2	2	2	1	2	2	1	3	3	1	5	6	6	6	6	25	29	29	12	8	18
228	2	14	1	4	2	10	1	6	6	6	6	6	6	6	6	6	6	1	1	1	1	1	1	2	1	1	1	6	6	6	6	6	30	30	30	5	4	9
270	2	20.4	3	8	3	10	1	6	6	6	6	6	6	6	6	6	6	1	1	1	1	3	1	1	1	1	1	6	5	6	6	6	30	30	29	7	4	11
189	2	21.9	3	5	4	16	1	5	5	5	5	5	5	5	5	5	4	2	2	1	2	2	2	2	2	1	1	5	5	5	5	4	25	24	24	9	6	15
464	2	21.8	3	4	4	10	1	6	6	5	5	6	6	5	6	6	6	1	3	1	1	4	2	1	2	1	3	5	5	5	6	6	28	29	27	10	6	18
302	2	23.7	3	5	5	13	1	6	5	4	6	5	6	6	6	6	6	1	2	2	2	2	3	2	2	3	2	2	2	2	1	2	26	30	9	11	9	19
219	2	19.4	3	5	4	17	1	1	1	5	5	5	6	5	5	6	6	4	3	1	1	2	2	1	1	4	1	5	5	5	5	6	17	28	26	13	9	19
378	2	20.9	3	4	4	17	1	6	6	6	6	6	5	4	6	5	4	1	1	1	1	4	1	1	1	3	1	5	5	5	6	6	30	24	27	10	6	14
218	2	26.2	4	6	1	16	1	5	5	5	5	6	5	5	5	6	5	1	1	1	1	4	1	3	3	3	1	6	5	6	6	6	26	26	29	12	6	16
275	2	18.8	3	4	1	16	1	6	6	5	5	6	4	4	5	5	6	3	1	1	1	1	2	3	4	3	1	6	5	5	5	6	28	24	27	13	6	17
281	2	23	3	4	2	16	1	6	2	3	2	6	5	5	6	6	6	3	1	4	4	4	3	4	4	3	1	5	5	6	5	4	19	28	25	17	12	27
261	2	24.1	3	4	1	15	1	5	3	2	3	6	5	5	6	6	6	1	1	1	1	3	1	2	4	3	3	5	4	6	6	6	19	28	27	12	6	18
292	2	25.3	4	5	3	15	1	6	5	3	5	5	3	4	4	3	4	4	2	3	1	2	2	3	1	3	4	5	5	4	3	4	24	18	21	12	9	22
271	2	24.2	3	6	2	15	1	6	6	6	6	6	5	5	5	5	5	3	2	1	1	1	2	1	1	2	1	5	5	5	5	5	30	25	25	9	6	14
122	2	18.4	2	3	1	14	1	6	4	3	3	6	5	5	5	6	6	1	3	1	1	3	1	3	1	2	3	5	5	6	6	6	22	27	28	8	7	16
131	2	19.7	3	4	3	13	1	6	1	5	5	6	6	5	6	6	4	4	1	1	1	1	2	1	2	3	1	5	5	5	6	4	23	27	25	12	6	16
318	2	18.2	2	3	3	13	1	4	4	4	5	6	6	5	6	6	6	2	1	1	1	2	1	3	2	2	1	5	6	6	6	6	23	29	29	9	5	13
407	2	26.1	4	5	3	13	1	2	5	4	4	3	5	5	5	5	6	5	1	1	1	1	1	1	1	4	2	5	5	5	6	6	18	26	27	12	7	17
413	2	24.2	3	4	3	13	1	1	1	1	1	1	1	1	1	1	4	1	1	1	1	1	1	1	1	1	1	1	1	1	1	3	5	8	7	5	4	9
419	2	24.9	4	5	4	13	1	6	6	6	6	6	6	6	6	6	6	2	1	1	1	1	4	1	4	4	1	6	6	6	6	1	30	30	25	15	7	19
68	2	23.1	3	3	2	13	1	4	4	4	4	6	4	5	4	4	3	2	1	1	1	2	2	1	1	2	1	4	4	4	4	4	22	20	20	9	5	13
13	2	31.7	5	3	3	12	1	2	1	1	2	1	1	2	1	1	1	1	1	1	2	1	1	1	2	4	1	1	1	1	1	1	7	6	5	9	8	14
196	2	22.5	3	5	4	12	1	4	4	5	4	4	4	4	6	3	3	1	1	1	1	1	2	1	2	1	1	4	4	6	4	3	21	20	21	7	4	11
229	2	27.7	4	4	3	12	1	6	5	6	6	6	6	5	6	6	6	3	2	1	1	4	2	2	4	4	4	6	5	6	6	6	29	29	29	17	8	25
56	2	20.8	3	5	4	12	1	5	5	4	4	5	5	4	6	5	5	1	2	1	1	1	1	1	1	1	2	5	5	5	5	5	23	25	25	5	5	11
203	2	19.8	3	4	2	12	1	6	5	4	5	6	4	4	4	4	4	1	1	1	1	3	2	1	1	1	1	4	4	4	4	2	26	20	18	8	4	12
149	2	17.3	2	3	1	11	1	5	5	5	5	5	6	5	6	6	6	1	1	1	1	3	1	2	2	2	1	6	6	6	6	6	25	29	30	9	5	13
213	2	14	1	3	2	11	1	6	6	5	6	6	6	6	6	6	6	3	1	1	1	1	1	1	4	3	3	6	6	6	6	6	29	30	30	12	6	18
380	2	22.9	3	4	4	10	1	6	4	4	4	6	6	4	6	4	6	1	1	2	1	3	1	1	1	1	1	6	5	6	5	6	24	26	28	7	5	12
101	1	22.9	3	3	3	18	2	6	5	5	5	5	4	4	5	4	6	1	1	4	2	2	2	2	3	3	3	4	4	4	4	6	26	23	22	11	10	21
108	1	22.4	3	4	1	18	2	4	4	4	4	4	4	4	4	4	4	2	4	4	1	2	2	2	3	3	5	4	4	4	4	4	20	20	20	12	12	26
109	1	18.3	2	4	2	18	2	6	1	5	5	6	6	6	6	6	6	1	2	1	1	1	1	3	1	1	1	6	6	6	6	6	23	30	30	5	5	10
244	1	25.4	3	3	5	17	2	1	1	1	1	1	2	2	1	1	1	5	1	3	1	2	1	4	1	4	2	2	2	1	1	1	5	7	7	13	9	20
402	1	24	3	4	3	17	2	6	6	4	5	5	5	5	5	5	5	2	1	2	2	3	1	1	2	2	2	5	5	6	5	4	26	25	25	10	7	17
416	1	19.6	3	5	4	17	2	1	2	4	2	1	2	3	2	3	5	1	1	1	2	4	3	2	1	3	3	4	5	5	5	3	10	15	22	12	7	19
94	1	26.6	4	4	4	17	2	1	3	4	5	4	4	4	5	6	5	2	1	1	1	3	1	3	2	2	2	6	4	5	6	6	17	24	27	10	5	15
157	1	27	4	3	2	17	2	6	4	4	5	4	5	5	4	5	6	4	3	3	2	1	2	2	2	3	5	4	5	5	5	6	23	25	25	12	11	25
433	1	20.8	3	2	1	17	2	6	4	3	4	4	5	6	6	5	5	2	1	4	2	2	1	2	1	2	3	5	5	5	6	6	21	27	27	8	9	18
16	1	16.3	1	6	4	16	2	1	2	3	4	6	5	6	6	6	6	1	1	2	2	2	1	2	1	1	1	5	5	6	5	4	16	29	25	6	6	12
284	1	31.5	5	4	4	16	2	6	4	4	4	5	4	4	4	4	4	3	4	4	5	4	3	3	4	3	5	4	4	3	4	4	23	20	19	17	16	35
403	1	23.2	3	3	3	15	2	6	6	6	6	6	6	6	6	5	4	1	2	1	1	2	1	1	1	1	1	5	6	6	6	6	30	27	29	6	5	11
206	1	24.2	3	2	3	15	2	4	4	5	5	5	4	5	5	6	5	1	1	1	1	1	2	2	2	3	1	4	4	5	5	6	23	25	24	9	6	13
285	1	29.1	4	6	4	15	2	5	3	6	4	5	4	4	4	3	5	1	1	1	1	1	4	1	2	3	2	4	4	4	4	5	23	20	21	11	6	16
307	1	17.7	1	4	4	15	2	6	5	5	6	4	5	6	5	6	4	1	3	1	5	1	1	3	2	2	2	5	6	5	6	4	26	26	26	7	11	18
248	1	17.3	1	3	1	15	2	3	5	3	2	3	5	5	5	5	5	3	2	1	1	4	2	3	3	3	4	4	5	5	5	5	16	25	24	15	7	23
429	1	23.5	3	3	2	15	2	6	6	5	6	6	6	6	6	6	4	1	1	1	1	3	2	1	2	1	1	6	6	6	6	4	29	28	28	9	4	13
225	1	20.2	3	4	5	14	2	1	1	3	2	2	2	3	2	2	3	2	2	1	1	1	3	2	1	1	4	2	2	3	3	4	9	12	14	8	5	16
167	1	35.9	5	3	3	14	2	2	4	1	3	1	5	5	5	4	2	1	1	3	1	3	4	4	4	3	5	2	4	4	4	3	11	21	17	15	8	25
246	1	19.5	3	6	3	14	2	5	6	5	5	6	2	2	5	2	2	2	2	1	1	2	1	2	2	1	2	3	5	4	2	1	27	13	15	8	5	14
21	1	23.4	3	3	1	14	2	6	5	6	6	5	5	5	5	5	6	3	1	1	1	3	1	1	2	3	2	5	5	5	5	6	28	26	26	12	6	17
96	1	20	3	3	1	14	2	6	6	6	6	6	6	6	6	5	5	1	1	1	1	4	1	4	1	1	1	6	6	6	6	6	30	28	30	8	4	12
347	1	19.5	3	2	3	13	2	1	3	2	3	3	3	3	2	3	3	1	1	2	2	4	3	4	4	3	2	3	3	3	3	3	12	14	15	15	8	22
162	1	22.9	3	3	4	13	2	5	6	4	4	5	4	5	5	4	5	2	1	1	1	2	2	2	3	3	3	2	1	4	2	1	24	23	10	12	6	18
163	1	30.4	5	2	5	13	2	6	3	4	3	6	5	3	6	3	3	1	2	2	2	3	2	1	4	3	2	5	5	4	5	4	22	20	23	13	9	21
247	1	16.8	1	4	3	13	2	6	5	5	5	6	6	5	5	6	4	1	2	4	3	4	3	3	4	3	3	6	5	6	5	4	27	26	26	15	12	27
336	1	27.9	4	3	4	13	2	6	5	4	5	3	5	6	6	5	4	2	2	1	1	1	2	1	3	4	2	4	3	3	6	3	23	26	19	12	8	18
394	1	19.5	3	3	3	13	2	5	4	5	5	5	5	4	5	6	5	4	2	1	1	1	1	2	2	3	1	5	4	4	5	6	24	25	24	11	7	16
418	1	21	3	3	4	13	2	5	5	5	5	5	5	5	5	6	6	1	1	1	1	1	3	2	2	3	1	5	5	5	6	6	25	27	27	10	6	14
437	1	21.9	3	2	3	13	2	4	3	2	3	5	4	5	6	6	5	2	1	2	1	2	3	2	3	2	3	4	3	5	4	5	17	26	21	12	6	19
76	1	19.6	2	10	4	13	2	6	5	5	4	6	5	5	5	5	4	1	2	1	1	1	2	3	3	1	3	5	4	6	6	6	26	24	27	8	5	15
104	1	19.1	2	2	1	13	2	5	5	4	5	6	5	5	6	5	4	3	1	1	1	1	3	2	3	3	2	6	5	5	5	4	25	25	25	13	6	18
395	1	21.7	3	2	2	13	2	6	6	4	5	4	5	4	5	5	5	3	1	2	1	2	1	1	1	3	2	5	4	5	5	4	25	24	23	10	7	16
404	1	25.5	4	2	4	13	2	6	6	6	6	6	6	5	6	6	5	1	2	1	1	2	4	4	4	4	1	5	5	5	6	6	30	28	27	15	8	20
345	1	20.6	3	3	5	12	2	2	4	3	5	6	6	4	2	5	4	5	1	1	2	1	4	3	4	4	2	4	5	2	5	3	20	21	19	18	8	24
412	1	23.4	3	3	3	12	2	4	4	4	6	6	4	5	4	4	4	1	1	2	2	2	1	3	1	1	4	4	4	5	5	4	24	21	22	6	6	15
423	1	19	3	3	4	12	2	1	5	5	5	5	5	5	6	6	6	1	1	1	1	1	1	2	1	1	1	5	6	5	5	6	21	28	27	5	4	9
143	1	23.8	3	2	2	12	2	6	6	6	6	6	6	6	6	6	6	1	1	1	1	1	2	1	2	1	1	6	6	6	6	6	30	30	30	7	4	11
89	1	20.5	3	4	1	12	2	6	6	6	6	6	6	6	6	6	4	3	3	3	2	2	4	4	3	3	2	6	6	6	6	4	30	28	28	15	11	25
344	1	22.9	3	8	3	11	2	5	6	5	5	5	5	5	5	4	5	1	3	1	1	1	2	2	3	2	2	5	5	5	5	6	26	24	26	9	7	16
73	1	21.3	3	3	4	11	2	5	6	6	6	6	6	6	6	6	6	3	1	1	1	1	2	1	2	4	1	6	6	6	6	6	29	30	30	12	7	16
159	1	20.8	3	4	4	11	2	5	6	6	6	5	5	5	6	4	6	1	2	2	1	2	4	1	2	1	2	6	5	5	6	6	28	26	28	10	6	17
195	1	20	3	6	4	11	2	5	4	4	3	5	5	5	5	5	6	2	1	2	1	2	3	3	3	2	2	3	3	3	5	3	21	26	17	12	6	18
239	1	21.5	3	4	1	11	2	6	6	6	6	6	6	6	6	6	6	1	1	1	1	4	2	2	4	3	3	6	6	6	6	6	30	30	30	14	6	20
249	1	28	4	4	4	11	2	5	3	3	4	4	5	5	6	5	6	3	1	2	1	2	2	2	3	2	4	5	5	6	6	6	19	27	28	12	6	20
251	1	19.3	3	3	2	11	2	6	6	5	6	6	6	5	6	5	6	1	1	2	1	2	2	2	1	2	1	5	6	6	5	5	29	28	27	8	6	13
160	1	22	3	5	5	10	2	5	5	5	5	4	5	5	5	4	5	1	1	1	1	3	4	1	2	1	2	5	5	6	4	6	24	24	26	11	4	16
398	1	26.3	4	4	5	10	2	6	3	6	6	6	4	4	4	4	4	1	1	2	2	2	1	2	1	3	2	1	1	1	1	3	27	20	7	8	8	15
64	1	20.7	3	3	5	10	2	6	6	6	6	6	6	6	6	6	6	1	1	1	2	1	2	3	1	1	2	6	3	6	4	4	30	30	23	6	5	12
166	1	22.6	3	3	3	10	2	4	4	3	3	5	6	6	6	6	6	1	1	1	1	1	1	2	1	1	3	6	5	5	5	6	19	30	27	5	4	11
397	1	17.9	2	2	3	10	2	6	5	5	5	5	4	4	4	4	4	1	1	1	1	2	2	2	2	3	1	5	4	5	4	5	26	20	23	10	6	14
110	1	23	3	3	2	10	2	6	6	5	6	6	6	6	6	6	6	1	1	1	1	1	2	1	1	2	1	6	6	6	6	6	29	30	30	7	5	11
17	1	17.6	2	4	3	10	2	6	6	6	6	5	6	6	6	6	6	2	1	1	1	4	4	2	4	3	3	6	6	6	6	6	29	30	30	17	6	23
193	1	20.1	3	3	1	10	2	5	5	6	5	6	6	6	6	5	6	1	1	1	1	1	2	1	2	4	3	6	6	6	5	5	27	29	28	10	7	16
241	1	39.2	5	4	1	10	2	6	4	4	4	5	6	5	5	6	4	1	1	2	1	1	3	3	4	3	1	5	5	4	5	4	23	26	23	12	7	17
276	1	15.3	1	2	2	10	2	6	3	5	5	6	5	6	6	6	5	1	1	2	1	4	1	1	1	3	2	5	6	6	6	6	25	28	29	10	7	16
392	1	20.4	3	2	2	10	2	6	4	5	5	4	6	6	6	6	6	1	1	1	1	1	3	4	3	2	1	6	6	6	5	6	24	30	29	10	5	14
52	1	22.2	3	4	2	10	2	5	5	6	6	6	6	6	6	6	6	1	1	2	1	1	2	2	1	1	2	6	6	6	5	5	28	30	28	6	5	12
75	1	19	3	5	2	10	2	4	6	6	4	4	6	6	6	6	6	4	1	1	1	1	1	2	1	2	1	6	5	5	5	6	24	30	27	9	5	13
334	1	27.7	4	3	4	13	2	5	6	4	5	6	6	5	6	6	4	1	1	1	1	2	1	2	2	2	3	6	5	6	6	1	26	27	24	8	5	14
107	1	29.4	4	4	3	18	2	4	3	3	3	4	5	5	5	4	5	2	1	1	1	1	2	1	1	3	4	5	5	5	5	4	17	24	24	9	6	16
263	1	24.3	3	3	2	15	2	4	5	3	4	3	2	2	6	4	6	3	1	5	1	4	4	1	4	2	4	4	2	4	4	6	19	20	20	17	9	28
428	1	22.1	3	4	3	10	2	5	4	6	4	5	4	4	6	3	5	4	1	1	1	2	3	2	1	3	1	5	5	6	4	5	24	22	25	13	6	17
250	1	20.3	3	5	1	12	2	2	2	2	2	5	4	4	4	4	5	1	1	2	2	2	2	2	1	2	2	3	4	5	4	1	13	21	17	8	7	15
146	1	21.9	3	4	2	10	2	6	6	5	6	6	5	5	6	6	5	2	1	1	1	1	3	2	2	1	1	5	5	6	5	5	29	27	26	9	4	13
185	1	24	3	14	5	16	2	6	1	4	5	5	5	6	6	6	1	1	1	1	1	2	1	1	1	1	2	6	6	6	6	1	21	24	25	6	4	11
434	1	25.4	4	4	2	15	2	6	4	2	5	4	4	4	4	4	6	3	1	2	2	1	2	1	2	2	3	4	4	5	5	2	21	22	20	10	7	18
432	1	24	4	3	2	10	2	6	6	5	5	5	5	4	5	4	4	1	1	2	1	2	2	2	2	2	1	4	4	5	5	4	27	22	22	9	6	14
147	1	21	3	4	1	14	2	4	5	5	5	6	5	4	4	4	4	1	2	2	2	1	3	2	2	2	3	5	5	4	4	3	25	21	21	9	8	18
152	1	26	4	6	5	12	2	6	5	5	6	5	4	5	3	2	4	3	2	1	2	3	3	1	4	3	3	4	2	5	2	1	27	18	14	16	8	24
321	2	24.1	3	4	3	17	2	5	5	5	6	6	6	6	6	6	6	4	1	1	1	1	2	3	4	2	2	6	6	6	6	6	27	30	30	13	5	18
355	2	25.2	4	4	4	16	2	4	6	5	5	5	4	5	5	5	4	3	1	1	2	1	2	1	1	2	1	4	5	5	5	4	25	23	23	9	6	14
138	2	21.5	3	5	3	15	2	6	6	6	6	6	5	5	5	5	5	1	1	1	1	2	4	4	1	1	1	6	6	6	6	6	30	25	30	9	4	13
140	2	24.7	3	4	4	14	2	6	6	5	6	4	5	5	5	6	6	4	1	5	1	4	4	2	1	4	4	5	5	5	5	6	27	27	26	17	11	28
268	2	22.7	3	5	2	14	2	5	6	6	5	5	4	4	5	5	4	1	1	1	1	2	1	1	2	2	2	4	4	5	5	4	27	22	22	8	5	13
116	2	20.6	3	4	3	13	2	6	6	5	6	6	5	6	6	6	6	1	2	4	2	2	1	1	1	4	4	6	6	6	6	6	29	29	30	9	12	21
118	2	32.9	5	5	3	13	2	6	5	6	5	6	6	6	6	5	6	3	1	2	1	1	1	2	1	1	1	6	6	6	5	6	28	29	29	7	5	12
357	2	25.3	4	4	4	13	2	5	5	4	5	5	5	5	5	5	5	2	3	2	2	2	1	2	2	2	4	4	4	5	4	3	24	25	20	9	9	20
278	2	22.9	3	4	1	12	2	6	3	4	4	5	5	5	6	6	6	1	5	5	5	1	1	1	1	1	5	6	4	4	4	4	22	28	22	5	16	25
358	2	18	2	5	1	12	2	5	6	4	5	5	6	6	6	5	5	1	1	2	2	2	1	2	2	3	2	5	5	6	6	6	25	28	28	9	8	16
370	2	22.1	3	4	3	11	2	6	5	3	4	5	4	5	6	6	4	1	1	2	1	2	2	1	1	1	3	5	5	6	5	3	23	25	24	7	5	14
182	2	24	3	5	3	10	2	6	3	6	6	6	5	5	6	4	5	1	1	1	1	2	2	3	1	1	1	5	4	5	5	4	27	25	23	7	4	11
197	2	26.6	4	5	4	10	2	6	3	4	5	5	6	6	6	6	6	3	2	1	1	1	3	2	1	3	2	4	4	5	6	1	23	30	20	11	7	17
331	2	22.9	3	7	4	16	2	5	6	6	3	6	4	3	5	3	2	1	2	1	1	3	3	1	1	1	2	4	3	5	2	2	26	17	16	9	5	15
25	2	25.7	4	5	3	15	2	6	6	6	6	6	5	4	5	5	4	2	1	2	1	2	2	2	1	2	3	5	5	4	5	4	30	23	23	9	6	16
371	2	22.3	3	4	4	15	2	6	5	4	2	4	4	4	5	3	3	3	1	2	1	4	1	2	1	1	3	4	4	4	4	4	21	19	20	10	5	17
134	2	27.3	4	7	1	15	2	6	5	5	4	5	5	6	6	6	6	3	2	2	1	1	2	2	2	3	5	5	6	6	6	6	25	29	29	11	8	21
309	2	26	4	4	1	15	2	4	3	3	5	4	5	5	4	4	6	1	2	5	1	1	3	2	4	3	4	5	5	4	6	5	19	24	25	12	11	24
328	2	25.6	4	5	2	15	2	6	5	5	5	5	6	6	6	5	6	1	1	2	2	3	3	2	3	3	2	5	5	4	6	4	26	29	24	13	8	20
465	2	22.5	3	4	1	15	2	6	5	5	6	6	5	5	4	5	6	1	1	1	1	2	3	3	1	2	1	5	5	5	5	5	28	25	25	9	5	13
129	2	14.9	1	5	4	13	2	6	5	6	6	6	6	5	3	3	3	1	1	1	1	1	1	1	1	1	1	6	6	5	3	1	29	20	21	5	4	9
260	2	22.4	3	3	4	13	2	4	3	4	4	5	6	5	6	6	6	1	1	1	1	2	2	2	3	2	3	4	4	4	5	6	20	29	23	10	5	16
462	2	22.9	3	4	3	13	2	3	4	4	4	3	4	5	6	5	6	2	2	2	3	1	2	2	4	2	4	4	5	6	5	6	18	26	26	11	9	22
466	2	24.2	3	4	4	13	2	4	5	4	5	5	6	5	5	5	6	3	2	2	2	4	2	1	2	2	2	5	6	5	5	4	23	27	25	13	8	21
181	2	25.2	4	4	2	13	2	5	4	4	5	4	5	5	5	5	6	3	1	3	1	2	2	2	3	2	2	5	4	5	6	4	22	26	24	12	7	19
199	2	19.8	3	3	2	13	2	6	3	3	3	2	6	3	5	5	6	4	1	5	4	4	2	2	4	2	3	3	3	4	5	2	17	25	17	16	12	29
286	2	16.2	1	6	3	12	2	6	6	5	5	6	5	5	6	5	1	1	1	2	1	2	2	2	3	3	1	5	6	5	6	6	28	22	28	11	7	16
124	2	21.8	3	4	1	12	2	5	4	5	6	4	6	6	6	6	6	4	1	2	1	3	2	2	4	4	3	5	4	5	5	5	24	30	24	17	8	24
126	2	27	4	3	1	12	2	1	2	2	2	1	6	5	5	5	5	4	3	2	2	2	2	3	3	3	5	5	6	5	5	3	8	26	24	14	10	26
135	2	20	3	4	4	12	2	2	3	3	3	3	2	3	2	3	3	2	1	2	1	2	3	2	3	3	2	4	4	5	4	4	14	13	21	13	7	19
446	2	19.8	2	4	1	12	2	5	6	5	6	5	5	6	5	5	5	1	1	2	2	4	1	1	2	1	2	5	4	5	4	5	27	26	23	9	6	16
304	2	19.1	2	4	3	11	2	6	4	5	4	6	4	6	5	6	3	1	1	1	1	1	1	2	1	2	1	6	6	6	6	6	25	24	30	6	5	10
351	2	18	2	6	4	11	2	6	5	4	6	5	5	6	6	5	6	1	1	1	1	2	3	2	1	2	1	5	6	5	5	6	26	28	27	9	5	13
93	2	27	4	5	3	11	2	2	2	2	1	2	5	5	5	4	3	1	1	3	3	1	2	2	1	2	2	2	1	2	2	3	9	22	10	7	9	16
330	2	19.6	2	4	5	10	2	5	4	4	5	4	6	6	6	6	4	1	1	1	1	2	1	2	2	2	2	6	5	6	6	6	22	28	29	8	5	13
459	2	17.4	2	4	3	10	2	6	6	5	5	5	5	5	6	6	6	2	1	1	1	1	2	2	1	1	1	5	5	6	5	5	27	28	26	7	4	11
150	2	16.4	1	5	1	10	2	5	4	6	5	3	5	4	4	5	3	1	1	1	1	1	1	1	1	1	1	5	5	5	6	3	23	21	24	5	4	9
368	2	20.8	3	5	2	10	2	6	6	6	5	6	5	6	6	6	6	1	1	1	1	1	2	3	1	2	1	6	6	6	6	6	29	29	30	7	5	11
468	2	23.4	3	6	2	13	2	1	2	1	1	1	6	6	6	6	6	1	1	1	1	3	1	3	1	1	1	6	6	6	6	6	6	30	30	7	4	11
453	2	21.9	3	4	2	17	2	5	5	4	5	6	4	5	4	4	3	2	3	2	1	2	2	1	2	2	3	4	5	4	3	2	25	20	18	10	8	19
364	2	19	3	5	3	12	2	5	6	5	2	6	6	5	6	6	6	1	3	4	2	3	2	1	2	2	4	5	5	6	6	6	24	29	28	10	11	23
283	2	22.2	3	5	1	17	2	4	3	2	1	4	6	5	6	6	4	1	2	5	2	1	2	4	2	1	3	3	5	5	5	4	14	27	22	7	10	19
470	2	22.9	3	4	4	16	2	2	2	3	3	2	5	5	5	5	5	1	2	3	2	3	2	1	4	2	2	5	4	5	5	3	12	25	22	12	9	21
376	2	33.3	5	4	4	17	2	6	6	6	6	6	6	6	6	6	6	2	1	2	3	1	3	3	4	2	4	6	6	6	6	6	30	30	30	12	8	22
375	2	21.6	3	3	4	17	2	5	4	4	4	6	5	5	5	5	1	1	1	1	1	1	1	2	2	2	1	5	5	5	5	1	23	21	21	7	5	11
303	2	14.2	1	3	5	16	2	6	6	6	6	3	6	4	5	6	6	1	1	1	1	2	2	2	2	1	2	6	6	6	6	6	27	27	30	8	4	13
174	2	22.9	3	4	3	16	2	4	3	3	4	4	3	3	3	3	3	3	1	2	1	3	2	3	4	3	2	3	4	4	3	3	18	15	17	15	7	21
30	2	29.4	5	4	4	16	2	6	6	6	6	6	5	4	5	5	5	5	2	2	1	1	2	2	3	4	5	5	4	5	5	4	30	24	23	15	9	25
329	2	22.9	3	4	4	16	2	6	5	4	5	4	3	2	3	3	2	2	2	3	1	4	2	2	2	3	4	5	5	5	5	4	24	13	24	13	9	23
362	2	22.9	3	5	3	16	2	5	5	4	5	5	5	5	5	5	5	2	1	1	1	4	4	1	4	4	3	5	5	5	5	5	24	25	25	18	7	24
372	2	21.3	3	5	2	16	2	6	1	1	1	1	6	5	6	5	4	1	2	3	2	4	2	3	3	3	1	5	5	5	4	4	10	26	23	13	10	21
171	2	20.5	3	6	3	15	2	6	5	5	4	6	6	5	6	6	5	3	2	1	2	2	2	1	1	1	2	4	5	5	4	4	26	28	22	9	6	16
217	2	26.1	4	4	4	15	2	2	3	3	3	5	2	2	2	2	2	4	1	2	1	4	2	1	2	2	4	2	2	2	2	2	16	10	10	14	6	22
28	2	21.3	3	4	3	15	2	5	4	5	5	5	4	5	5	4	5	3	2	3	1	4	2	2	3	3	2	5	5	5	5	5	24	23	25	15	9	23
467	2	22.9	3	5	3	15	2	5	5	5	5	5	5	5	5	5	5	3	2	3	1	2	2	2	2	2	4	5	5	5	5	5	25	25	25	11	8	21
177	2	17.6	2	4	3	15	2	6	5	4	5	4	5	5	5	5	6	1	1	3	1	1	1	3	1	1	2	2	4	4	5	6	24	26	21	5	6	12
254	2	21.5	3	4	2	15	2	5	4	3	3	6	6	5	5	5	6	1	1	2	1	2	2	1	2	3	1	5	4	5	5	1	21	27	20	10	7	15
33	2	16	1	8	2	15	2	5	5	4	4	6	5	5	5	4	6	1	1	2	2	1	2	3	1	1	2	5	5	5	4	6	24	25	25	6	6	13
445	2	17.3	1	5	1	15	2	4	5	3	3	3	2	2	3	4	2	1	1	1	1	1	3	1	2	3	1	4	5	4	4	3	18	13	20	10	6	14
444	2	26	4	4	3	14	2	6	6	6	6	6	6	6	6	6	6	2	2	4	3	1	3	2	1	2	3	6	6	6	6	6	30	30	30	9	11	21
144	2	26.6	4	5	4	14	2	5	5	5	5	5	4	4	5	4	4	1	1	1	1	2	2	1	2	3	1	5	4	4	4	4	25	21	21	10	6	14
214	2	21.4	3	4	4	14	2	6	6	6	6	6	6	6	6	6	6	1	2	1	1	2	2	2	2	2	2	6	6	6	6	6	30	30	30	9	6	15
237	2	21.6	3	5	2	14	2	6	5	5	5	5	5	5	5	5	5	2	1	2	1	3	2	2	3	3	3	5	5	5	5	5	26	25	25	13	7	20
339	2	20.2	3	4	1	14	2	6	4	6	6	5	5	5	5	6	6	1	2	2	1	2	1	2	1	2	3	5	6	5	6	4	27	27	26	7	7	15
65	2	30.7	5	4	1	14	2	6	6	6	6	6	5	5	5	5	6	1	1	2	2	2	2	2	2	4	5	6	4	6	6	6	30	26	28	11	9	21
461	2	22.9	3	4	5	13	2	6	6	5	6	6	6	6	6	6	6	1	1	1	1	2	2	1	2	1	2	6	6	6	6	6	29	30	30	8	4	13
170	2	23.6	3	5	3	13	2	5	3	3	3	4	5	5	5	6	6	4	2	1	2	1	2	3	3	3	4	5	4	5	5	6	18	27	25	13	8	22
382	2	16.6	2	5	4	13	2	5	5	5	6	5	5	6	6	4	6	1	1	1	1	1	1	3	1	1	1	5	5	5	5	6	26	27	26	5	4	9
58	2	23.5	3	3	3	13	2	2	2	2	1	2	4	5	6	6	4	2	2	2	3	2	2	2	4	3	5	4	5	6	5	5	9	25	25	13	10	25
443	2	18.9	2	4	1	13	2	6	1	5	5	2	5	5	5	5	4	1	3	3	2	3	2	2	3	2	3	5	4	6	4	3	19	24	22	11	10	22
455	2	24.2	3	4	1	13	2	4	5	4	2	5	6	5	6	3	5	3	2	4	3	4	2	3	3	3	2	6	5	5	5	4	20	25	25	15	12	26
88	2	16	1	4	4	12	2	6	6	6	6	6	5	6	6	6	6	1	1	1	2	4	1	3	3	4	2	5	5	5	5	5	30	29	25	13	8	19
389	2	19.1	2	4	3	12	2	6	4	3	4	4	3	3	4	3	4	3	1	2	2	3	3	2	4	3	2	4	4	5	4	4	21	17	21	16	8	23
133	2	10.3	1	5	1	12	2	6	5	5	4	5	4	5	4	5	5	1	1	1	5	1	2	1	1	4	2	5	5	5	5	5	25	23	25	9	11	18
323	2	26.2	4	4	2	12	2	4	2	5	5	4	5	6	6	6	6	1	1	1	1	4	1	1	1	1	1	5	6	6	6	6	20	29	29	8	4	12
451	2	19	3	4	2	12	2	6	5	5	5	6	4	4	4	4	3	1	1	1	1	1	2	2	1	2	3	5	4	5	4	3	27	19	21	7	5	13
145	2	19.5	2	5	4	11	2	1	2	2	2	1	5	5	6	6	6	1	1	1	1	3	2	1	2	3	1	5	6	6	6	6	8	28	29	11	6	15
325	2	16.9	2	4	3	11	2	5	4	3	2	3	5	5	6	5	4	1	1	2	1	2	3	2	2	1	1	5	4	4	5	2	17	25	20	9	5	14
379	2	20	3	4	4	11	2	6	5	4	5	6	5	5	6	5	4	1	1	1	1	1	2	1	1	1	1	6	5	6	5	4	26	25	26	6	4	10
417	2	24.8	4	5	3	11	2	6	6	5	3	5	5	3	4	5	4	1	1	1	1	2	3	2	1	2	1	2	4	4	3	4	25	21	17	9	5	13
120	2	17.8	1	3	2	11	2	6	4	4	4	5	5	4	6	5	5	1	1	1	1	1	1	1	1	1	1	5	5	5	5	5	23	25	25	5	4	9
279	2	24.8	4	5	5	10	2	6	4	5	5	5	5	5	5	4	4	1	1	1	2	4	2	2	2	1	2	5	5	5	5	4	25	23	24	10	5	16
115	2	20	3	5	3	10	2	6	5	4	4	5	6	6	6	6	6	1	1	2	1	3	2	1	1	1	1	6	6	6	6	6	24	30	30	8	5	13
315	2	19.5	2	4	3	10	2	5	4	4	5	5	5	5	5	5	4	1	1	1	1	1	2	1	1	2	1	6	6	6	6	6	23	24	30	7	5	11
324	2	27.7	4	5	4	10	2	6	6	6	6	5	6	6	6	6	6	1	1	1	1	4	2	1	2	1	5	6	6	6	6	6	29	30	30	10	4	18
326	2	17.8	1	4	4	10	2	6	5	5	4	4	5	5	6	6	6	3	1	3	2	4	1	3	2	3	3	5	5	6	6	4	24	28	26	13	9	22
332	2	21.3	3	3	2	10	2	4	6	5	6	4	5	6	6	6	6	3	2	3	1	3	2	1	4	2	3	5	5	6	6	6	25	29	28	14	8	23
256	2	22.5	3	6	3	13	2	4	4	4	4	4	5	5	5	5	5	2	2	2	1	2	3	2	2	2	1	5	5	5	5	5	20	25	25	11	7	17
454	2	23.7	3	5	3	13	2	6	6	5	6	6	6	6	6	6	6	3	1	1	1	2	3	2	2	3	2	6	6	6	5	5	29	30	28	13	6	18
447	2	20.1	3	4	2	15	2	6	6	5	5	5	5	5	5	5	5	1	1	2	2	1	1	1	1	1	2	5	5	5	5	5	27	25	25	5	6	12
317	2	22.1	3	6	3	16	2	6	6	6	5	6	4	4	5	4	4	1	5	2	2	1	3	3	4	3	4	4	4	4	4	4	29	21	20	12	12	25
259	2	19.5	3	4	4	17	2	6	6	5	6	6	5	6	6	6	6	1	2	1	1	2	2	1	1	4	1	6	6	6	6	6	29	29	30	10	8	15
359	2	20.9	3	4	4	14	2	6	5	4	5	5	5	5	5	5	6	1	1	3	1	2	1	2	2	3	3	5	5	5	5	6	25	26	26	9	8	17
215	2	24.7	3	3	3	17	2	5	4	3	3	4	4	4	6	6	6	1	1	3	1	4	3	2	2	3	3	4	4	5	5	6	19	26	24	13	8	21
178	2	25.2	3	5	1	17	2	5	4	3	2	5	5	5	5	5	4	2	1	5	2	2	1	2	3	3	4	5	5	5	4	2	19	24	21	11	11	23
293	2	30.8	5	6	1	17	2	4	4	4	4	4	5	5	4	4	5	3	1	2	1	1	2	2	2	2	2	5	5	5	5	5	20	23	25	10	6	16
32	2	25.9	4	3	2	17	2	5	5	4	5	6	5	5	6	6	6	2	1	2	1	3	2	1	2	2	3	6	6	6	6	6	25	28	30	11	6	18
377	2	23	3	5	3	16	2	5	4	4	5	4	5	4	5	5	5	1	1	1	1	2	2	2	2	1	1	4	4	5	4	4	22	24	21	8	4	12
172	2	23.7	3	2	1	16	2	5	5	4	5	5	4	4	4	5	4	1	2	1	1	2	2	2	2	2	2	4	5	5	5	5	24	21	24	9	6	15
297	2	26.3	4	4	1	16	2	6	4	3	5	6	5	4	6	6	6	1	2	5	1	1	1	4	2	2	4	5	5	6	6	6	24	27	28	7	10	19
415	2	26.7	4	4	3	15	2	4	4	3	4	4	4	4	4	4	4	2	2	4	1	2	3	2	3	2	4	4	4	4	4	4	19	20	20	12	9	23
277	2	18	2	3	3	14	2	1	2	2	3	2	3	3	3	3	3	1	1	1	1	3	3	2	1	1	2	2	1	1	1	1	10	15	6	9	4	14
401	2	18.1	2	3	2	14	2	6	2	5	6	6	4	5	5	5	4	1	1	3	1	1	2	2	1	1	1	4	5	5	5	4	25	23	23	6	6	12
226	2	24.2	3	3	2	13	2	4	5	5	5	5	6	6	6	6	6	3	1	1	2	1	2	2	2	3	2	6	6	6	6	5	24	30	29	11	7	17
39	2	17.2	1	4	3	13	2	6	6	6	6	6	6	6	6	6	6	1	1	1	1	1	1	1	1	1	1	6	6	6	6	6	30	30	30	5	4	9
233	2	20.8	3	4	4	12	2	5	5	5	5	5	5	5	5	5	4	1	1	1	1	1	1	1	1	1	1	6	5	5	5	5	25	24	26	5	4	9
236	2	25.7	4	5	3	12	2	6	5	5	5	6	6	5	5	5	6	1	1	1	1	1	2	3	2	3	1	5	5	5	5	5	27	27	25	9	6	13
26	2	19.5	3	4	3	12	2	5	6	4	6	6	1	5	4	4	1	2	1	1	1	1	1	2	4	1	1	4	5	5	1	6	27	15	21	9	4	13
123	2	18.8	2	4	2	12	2	5	4	3	5	4	4	3	5	4	4	1	3	3	2	2	2	1	2	2	3	4	5	4	5	5	21	20	23	9	10	20
253	2	28.6	4	3	2	12	2	4	4	4	4	4	6	6	6	6	1	2	1	2	3	2	2	1	2	2	4	4	5	5	4	1	20	25	19	10	8	20
360	2	29.4	4	4	1	12	2	6	3	4	4	4	4	4	4	4	5	1	1	2	2	3	2	2	3	3	2	6	6	6	6	6	21	21	30	12	8	19
66	2	20	3	5	3	11	2	5	4	5	5	5	4	4	5	5	5	1	1	3	2	4	1	1	1	1	1	5	5	6	6	6	24	23	28	8	7	15
41	2	43	5	4	4	11	2	6	6	6	6	6	6	6	6	6	6	1	1	1	1	4	4	1	4	3	3	6	6	6	6	6	30	30	30	16	6	22
130	2	20.7	3	5	2	11	2	6	6	6	6	6	6	6	6	6	6	1	1	1	1	4	3	2	1	1	3	6	6	6	6	6	30	30	30	10	4	16
409	2	25	4	4	1	11	2	5	5	4	3	4	6	4	3	5	6	3	2	5	1	3	2	1	4	3	4	5	3	5	6	6	21	24	25	15	11	27
137	2	25.4	4	4	4	10	2	4	6	4	4	6	6	6	6	5	6	1	2	1	1	4	1	4	4	1	5	6	5	6	6	6	24	29	29	11	5	20
139	2	19.7	3	4	3	10	2	1	1	3	3	1	6	6	6	6	6	1	1	1	1	2	2	1	1	4	1	6	6	6	6	6	9	30	30	10	7	14
383	2	19.4	3	5	3	10	2	6	5	5	6	6	5	5	6	5	3	1	1	2	2	3	1	3	3	3	2	5	6	5	5	3	28	24	24	11	8	18
385	2	19.1	2	4	4	10	2	4	4	4	4	4	5	5	6	6	6	1	1	1	1	4	3	1	1	3	1	5	5	6	6	6	20	28	28	12	6	16
221	2	21.3	3	3	3	10	2	5	5	5	6	6	5	5	5	5	5	1	1	1	1	1	2	2	2	2	1	5	5	5	5	5	27	25	25	8	5	12
374	2	20.7	3	4	2	10	2	5	5	5	6	6	6	5	6	6	6	1	1	1	1	1	1	4	1	1	1	5	6	6	6	6	27	29	29	5	4	9
38	2	12.3	1	4	2	10	2	5	6	6	6	6	6	6	6	6	6	1	1	1	1	1	1	1	1	4	1	6	6	6	6	6	29	30	30	8	7	12
422	2	21.4	3	5	3	16	2	6	6	5	6	6	5	5	6	6	6	4	2	1	1	2	4	2	2	3	2	5	5	5	5	6	29	28	26	15	7	21
85	2	18.7	2	6	5	17	2	1	3	3	2	2	2	2	2	2	3	1	1	3	3	1	2	1	1	1	2	5	5	5	6	4	11	11	25	6	8	15
198	2	22.9	3	5	3	17	2	6	2	5	5	5	6	5	5	4	5	1	1	2	1	1	1	1	1	1	1	5	5	5	4	5	23	25	24	5	5	10
456	2	27.7	4	7	2	17	2	5	5	5	5	5	5	5	6	5	6	3	2	1	1	3	2	1	3	3	3	5	5	5	5	6	25	27	26	14	7	21
132	2	23.1	3	4	2	17	2	6	6	5	6	6	6	6	6	6	6	1	2	1	1	3	2	3	2	2	3	6	6	6	6	6	29	30	30	10	6	17
273	2	27.5	4	3	2	17	2	6	6	6	6	6	6	6	6	6	6	4	1	1	1	1	2	1	1	1	4	6	6	6	6	6	30	30	30	9	4	16
184	2	21.8	3	4	4	16	2	5	5	5	5	5	5	5	4	4	5	1	1	1	1	1	1	1	1	1	1	5	5	4	5	5	25	23	24	5	4	9
95	2	24.5	3	4	1	16	2	6	6	6	6	6	5	6	5	5	5	3	3	1	1	4	3	1	3	3	4	5	5	6	6	4	30	26	26	16	8	25
83	2	22.9	3	4	5	15	2	6	6	6	6	6	5	5	6	5	6	3	1	3	2	2	2	2	2	4	1	5	5	5	5	5	30	27	25	13	10	20
298	2	25.2	4	4	1	15	2	1	2	2	2	1	2	2	1	1	3	3	1	1	1	4	1	2	4	2	1	5	5	5	5	4	8	9	24	14	5	18
71	2	23.8	3	4	3	15	2	2	2	2	2	2	1	1	1	1	1	1	1	2	2	2	2	2	3	2	2	1	2	1	1	1	10	5	6	10	7	17
366	2	23.3	3	5	3	14	2	6	4	5	5	5	6	6	6	6	6	4	2	1	1	1	1	1	4	3	5	5	4	6	5	6	25	30	26	13	7	22
168	2	20.6	3	3	2	14	2	6	6	6	6	5	6	6	6	6	6	2	3	3	2	3	2	2	3	4	3	6	6	6	5	6	29	30	29	14	12	25
319	2	24.2	3	5	4	13	2	6	6	5	6	6	5	5	6	6	6	3	1	1	1	1	3	1	4	4	1	5	6	6	5	5	29	28	27	15	7	19
420	2	19.6	2	6	3	13	2	6	5	5	6	5	4	5	6	5	3	4	1	1	1	1	2	1	1	1	1	5	5	6	5	4	27	23	25	9	4	13
353	2	21.6	3	3	4	12	2	1	6	5	5	4	5	3	4	6	5	3	1	1	1	3	2	2	4	2	2	3	4	3	3	4	21	23	17	14	5	19
205	2	32.9	5	4	3	12	2	5	5	5	6	5	5	5	5	5	5	2	1	2	1	4	3	2	2	2	3	5	5	5	5	5	26	25	25	13	6	20
69	2	18.4	2	4	3	12	2	6	6	6	6	6	6	6	6	6	6	4	2	2	1	1	2	1	1	3	2	6	6	6	6	6	30	30	30	11	8	18
97	2	18.7	2	4	3	12	2	4	4	4	4	4	4	5	5	3	4	2	1	1	1	3	2	2	2	3	1	5	5	5	5	4	20	21	24	12	6	16
183	2	22.3	3	3	1	12	2	6	4	4	5	6	4	5	6	6	5	2	1	1	2	1	2	3	1	3	2	4	3	6	5	6	25	26	24	9	7	15
200	2	23.7	3	3	4	11	2	6	3	5	4	4	5	6	6	5	6	5	1	1	1	4	3	1	1	2	1	5	6	6	5	6	22	28	28	15	5	19
227	2	17.5	1	6	4	11	2	6	6	6	6	6	6	5	6	6	4	2	1	1	1	2	2	1	1	2	1	6	6	6	6	5	30	27	29	9	5	13
255	2	26.7	4	5	2	11	2	6	5	5	5	6	6	5	6	6	6	1	1	1	1	4	2	1	4	4	2	5	5	5	5	5	27	29	25	15	7	20
322	2	21.5	3	3	1	11	2	6	6	6	6	6	5	5	6	6	6	1	1	1	1	2	1	1	1	1	1	6	6	6	6	6	30	28	30	6	4	10
400	2	19.5	2	3	1	11	2	5	1	4	6	6	6	6	6	6	6	1	1	1	1	4	1	4	1	1	1	6	6	6	6	6	22	30	30	8	4	12
87	2	20	3	3	5	10	2	6	6	5	5	5	5	6	6	6	6	1	1	1	1	1	1	1	1	1	1	6	5	5	6	5	27	29	27	5	4	9
136	2	19.2	3	4	3	10	2	6	6	6	6	6	6	6	6	6	6	1	1	1	1	2	1	1	2	4	2	6	6	6	6	6	30	30	30	10	7	15
296	2	31.3	5	6	4	10	2	3	3	4	2	2	4	4	5	3	4	1	2	1	3	1	1	2	2	1	3	5	5	5	5	2	14	20	22	6	7	15
313	2	17.9	2	3	3	10	2	6	4	4	4	6	5	5	6	6	6	1	2	2	1	3	1	1	1	1	2	6	6	6	6	6	24	28	30	7	6	14
202	2	17.9	2	4	2	10	2	5	6	5	5	5	6	5	6	6	4	1	1	1	1	1	2	1	1	1	1	5	5	5	5	5	26	27	25	6	4	10
299	2	22.9	3	4	4	11	2	6	4	5	5	5	5	5	5	5	6	1	1	1	1	4	2	1	1	1	1	6	6	6	6	6	25	26	30	9	4	13
258	2	23.1	3	4	3	17	2	5	5	5	6	3	4	5	5	5	4	2	3	4	2	3	3	2	2	3	4	4	5	6	6	3	24	23	24	13	12	26
